# Supplementary material for: A Case Control Study Reveals that Polyomaviruria Is Significantly Associated with Interstitial Cystitis and Vesical Ulceration
Source: PLoS One. 2015 Sep 1;10(9):e0137310. doi: 10.1371/journal.pone.0137310 (PMC4556646; doi:10.1371/journal.pone.0137310)
Supplement: S1 Table — (XLSX) [file pone.0137310.s001.xlsx]

## Sheet: Sheet1
	S1 Table. Case control analysis of polyomaviruria
	Cases:					Controls:
	Number	Age	Gender	BK viral load	JC viral load	Age	Gender	BK viral load	JC viral load
	1	26	F	67000	88400	20	F	0	0
	2	26	F	0	0	20	M	0	0
	3	27	F	0	0	21	F	517500000000	0
	4	28	F	0	0	22	F	0	0
	5	28	F	0	0	28	F	0	0
	6	33	F	4600000	75750000	30	F	0	0
	7	33	F	0	0	38	F	0	0
	8	33	F	0	0	38	M	0	0
	9	38	F	0	0	39	M	0	0
	10	40	M	16639000	33297000	40	M	1159000	3203000
	11	44	F	0	0	43	F	0	0
	12	45	F	0	106000	45	F	0	0
	13	46	F	0	0	46	F	0	0
	14	48	F	0	0	49	F	0	0
	15	52	F	4142500	17545000	50	M	44500	23875
	16	53	F	0	0	51	M	0	0
	17	54	F	0	0	52	M	0	0
	18	55	F	0	0	52	F	0	0
	19	55	M	0	0	53	F	0	0
	20	56	F	55000	122500	55	M	539750	1432000
	21	56	F	0	0	55	F	40750	19375
	22	56	F	0	0	56	F	994500	17908250
	23	57	F	0	2700	56	M	0	0
	24	58	M	0	0	57	F	0	0
	25	58	F	679750	5332750	58	M	0	0
	26	59	F	0	19750	59	F	0	42935
	27	60	M	5941500	7660750	60	M	153500	328500
	28	63	F	0	0	60	F	16889250	111570000
	29	63	M	111631	1230000	64	M	0	0
	30	64	F	0	0	64	F	0	0
	31	64	F	35000000	124000000	65	F	0	0
	32	64	M	333508000	427134000	65	M	0	0
	33	65	F	0	0	67	M	24473000	108750000
	34	66	F	43750000	103000000	67	M	22600	375000
	35	67	F	4300	2800	67	F	0	0
	36	67	F	10000	16000	68	M	0	0
	37	68	F	0	30250000	68	F	0	0
	38	69	F	656000	1473250	68	M	0	0
	39	69	M	0	0	69	M	9200	44500
	40	72	F	36000	0	69	F	0	0
	41	72	F	292125	765625	70	F	0	0
	42	74	F	0	0	71	F	14518000	26500000
	43	74	F	10594250	27000000	72	F	0	0
	44	76	M	5085720	0	73	M	3520500	24263500
	45	76	F	490250	1676404	77	M	0	0
	46	78	F	1600000	5648000	79	M	0	0
	47	82	F	11160500	46500000	81	F	0	0
	48	83	F	896500	1960000	82	M	1384250	8498250
	49	84	F	77750	225750	87	M	0	0
	50	88	M	22800000	55000000	87	F	187500	0
