# Supplementary material for: A Case Control Study Reveals that Polyomaviruria Is Significantly Associated with Interstitial Cystitis and Vesical Ulceration
Source: PLoS One. 2015 Sep 1;10(9):e0137310. doi: 10.1371/journal.pone.0137310 (PMC4556646; doi:10.1371/journal.pone.0137310)
Supplement: S2 Table — (XLSX) [file pone.0137310.s002.xlsx]

## Sheet: Sheet1
	S2 Table. Interstitial cystitis disease and treatment associations
	Number	Age	Gender	BK viruria	JC viruria	Polyomaviruria	O'Leary-Sant score	Ulceration	Response to Clorpactin®
	1	26	F	1	1	1	10	0	0
	2	26	F	0	0	0	7	1	0
	3	27	F	0	0	0	3	0	1
	4	28	F	0	0	0	23	0	*
	5	28	F	0	0	0	*	0	0
	6	33	F	1	1	1	21	1	1
	7	33	F	0	0	0	5	1	0
	8	33	F	0	0	0	21	1	1
	9	38	F	0	0	0	27	0	0
	10	40	M	1	1	1	*	0	*
	11	44	F	0	0	0	32	0	*
	12	45	F	0	1	1	18	0	0
	13	46	F	0	0	0	27	0	1
	14	48	F	0	0	0	26	0	0
	15	52	F	1	1	1	5	1	0
	16	53	F	0	0	0	17	0	1
	17	54	F	0	0	0	13	1	0
	18	55	F	0	0	0	12	1	1
	19	55	M	0	0	0	13	0	0
	20	56	F	1	1	1	17	0	0
	21	56	F	0	0	0	11	0	0
	22	56	F	0	0	0	*	1	*
	23	57	F	0	1	1	13	1	0
	24	58	M	0	0	0	7	0	0
	25	58	F	1	1	1	6	1	1
	26	59	F	0	1	1	19	0	0
	27	60	M	1	1	1	*	1	*
	28	63	F	0	0	0	33	0	0
	29	63	M	1	1	1	14	1	1
	30	64	F	0	0	0	10	0	0
	31	64	F	1	1	1	25	1	*
	32	64	M	1	1	1	*	1	*
	33	65	F	0	0	0	23	0	1
	34	66	F	1	1	1	24	1	0
	35	67	F	1	1	1	24	1	1
	36	67	F	1	1	1	5	*	*
	37	68	F	0	1	1	32	1	1
	38	69	F	1	1	1	26	1	1
	39	69	M	0	0	0	23	0	0
	40	72	F	1	0	1	34	1	0
	41	72	F	1	1	1	*	1	*
	42	74	F	0	0	0	11	1	1
	43	74	F	1	1	1	30	1	1
	44	76	M	1	0	1	19	1	1
	45	76	F	1	1	1	18	1	1
	46	78	F	1	1	1	9	0	1
	47	82	F	1	1	1	10	1	1
	48	83	F	1	1	1	20	0	1
	49	84	F	1	1	1	14	1	1
	50	88	M	1	1	1	*	1	*
	*data unavailable
